# Supplementary material for: Modeling and managing household travels taking into considering of school bus
Source: PLoS One. 2025 May 29;20(5):e0324561. doi: 10.1371/journal.pone.0324561 (PMC12121786; doi:10.1371/journal.pone.0324561)
Supplement: S1 File — (ZIP) [file pone.0324561.s001.zip]

Archive with 2 entries (2 files):
- Parameters in numerical experiments.xlsx
- Parameters in Fig.6.xlsx
