# Supplementary material for: Modeling and managing household travels taking into considering of school bus
Source: PLoS One. 2025 May 29;20(5):e0324561. doi: 10.1371/journal.pone.0324561 (PMC12121786; doi:10.1371/journal.pone.0324561)
Supplement: S1 File — (ZIP) [file pone.0324561.s001.zip › Parameters in numerical experiments.xlsx]

## Sheet: Sheet1
Parameters in numerical experiments
N(veh)	s(veh/h)			(EUR$/h)	(EUR$/h)	(EUR$/h)	(EUR$/h)	(EUR$/h)	(EUR$/h)
5000	2000	06:00:00	12:00:00	8	6	18	8	10	12
