# Supplementary material for: Modeling and managing household travels taking into considering of school bus
Source: PLoS One. 2025 May 29;20(5):e0324561. doi: 10.1371/journal.pone.0324561 (PMC12121786; doi:10.1371/journal.pone.0324561)
Supplement: S1 File — (ZIP) [file pone.0324561.s001.zip › Parameters in Fig.6.xlsx]

## Sheet: Sheet1
Parameters in Fig 6
Fig 6(a)			Fig 6(b)		Fig 6(c)
school start time	work start time		school start time	school bus fare	work start time	school bus fare
08:00:00	08:30:00	0.5h	08:00:00	6(EUR$/day)	09:00:00	6(EUR$/day)
